# Supplementary material for: Oligogenic inheritance in severe adult obesity
Source: Int J Obes (Lond). 2024 Jan 31;48(6):815–20. doi: 10.1038/s41366-024-01476-9 (PMC11129943; doi:10.1038/s41366-024-01476-9)
Supplement: Supplementary file 1 — Supplementary table 1 [file 41366_2024_1476_MOESM1_ESM.xlsx]

## Sheet: Supplementary table 1
Gene Symbol	Gene Name
ADCY3	Adenylate Cyclase 3
AFF4	AF4/FMR2 Family Member 4
ALMS1	ALMS1 Centrosome And Basal Body Associated Protein
ARL14EP	ADP Ribosylation Factor Like GTPase 14 Effector Protein
ARL6	ADP Ribosylation Factor Like GTPase 6
ATXN2	Ataxin 2
BBIP1	BBSome Interacting Protein 1
BBS1	Bardet-Biedl Syndrome 1
BBS10	Bardet-Biedl Syndrome 10
BBS12	Bardet-Biedl Syndrome 12
BBS2	Bardet-Biedl Syndrome 2
BBS4	Bardet-Biedl Syndrome 4
BBS5	Bardet-Biedl Syndrome 5
BBS7	Bardet-Biedl Syndrome 7
BBS9	Bardet-Biedl Syndrome 9
BDNF	Brain Derived Neurotrophic Factor
CADM2	Cell Adhesion Molecule 2
CARTPT	CART Prepropeptide
CEP19	Centrosomal Protein 19
CEP290	Centrosomal Protein 290
COA3	Cytochrome C Oxidase Assembly Factor 3
CPE	Carboxypeptidase E
DNAAF1	Dynein Axonemal Assembly Factor 1
DYRK1B	Dual Specificity Tyrosine Phosphorylation Regulated Kinase 1B
FAAH	Fatty Acid Amide Hydrolase
FOXA3	Forkhead Box A3
GHSR	Growth Hormone Secretagogue Receptor
GNAS	guanine nucleotide binding protein, alpha stimulating
HDAC8	Histone Deacetylase 8
IFT27	Intraflagellar Transport 27
IGSF1	Immunoglobulin Superfamily Member 1
INPP5E	Inositol Polyphosphate-5-Phosphatase E
KSR2	Kinase Suppressor Of Ras 2
LEP	Leptin
LEPR	Leptin Receptor
LRP2	LDL Receptor Related Protein 2
LZTFL1	Leucine Zipper Transcription Factor Like 1
MAGEL2	MAGE Family Member L2
MANF	Mesencephalic Astrocyte Derived Neurotrophic Factor
MBD5	Methyl-CpG Binding Domain Protein 5
MC3R	Melanocortin 3 Receptor
MC4R	Melanocortin 4 Receptor
MCHR1	Melanin Concentrating Hormone Receptor 1
MGLL	Monoglyceride Lipase
MKKS	McKusick-Kaufman Syndrome
MKS1	MKS Transition Zone Complex Subunit 1
MRAP2	Melanocortin 2 Receptor Accessory Protein 2
MYT1L	Myelin Transcription Factor 1 Like
NPY2R	Neuropeptide Y Receptor Y2
NPY4R	Neuropeptide Y Receptor Y4
NR0B2	Nuclear Receptor Subfamily 0 Group B Member 2
NTRK2	Neurotrophic Receptor Tyrosine Kinase 2
NUCB2	Nucleobindin 2
PCSK1	Proprotein Convertase Subtilisin/Kexin Type 1
PHF6	PHD Finger Protein 6
POGZ	Pogo Transposable Element Derived With ZNF Domain
POMC	Proopiomelanocortin
POU3F2	POU Class 3 Homeobox 2
PPARG	Peroxisome Proliferator Activated Receptor Gamma
PTEN	Phosphatase And Tensin Homolog
RAB23	RAB23, Member RAS Oncogene Family
RAI1	Retinoic Acid Induced 1
RBMX	RNA Binding Motif Protein X-Linked
SDCCAG8	SHH Signaling And Ciliogenesis Regulator SDCCAG8
SETD2	SET Domain Containing 2, Histone Lysine Methyltransferase
SH2B1	SH2B Adaptor Protein 1
SIM1	SIM BHLH Transcription Factor 1
SLC35D3	Solute Carrier Family 35 Member D3
TAOK2	TAO Kinase 2
TBX3	T-Box Transcription Factor 3
THRA	Thyroid Hormone Receptor Alpha
TMEM18	Transmembrane Protein 18
TRIM32	Tripartite Motif Containing 32
TTC8	Tetratricopeptide Repeat Domain 8
TUB	TUB Bipartite Transcription Factor
UCP1	Uncoupling Protein 1
UCP3	Uncoupling Protein 3
VPS13B	Vacuolar Protein Sorting 13 Homolog B
WDPCP	WD Repeat Containing Planar Cell Polarity Effector
WNT10B	Wnt Family Member 10B
